# Supplementary material for: Differences in postoperative complications and elbow function between K-wire fixation of Gartland Wilkins type 2 and 3 supracondylar humeral fractures in children
Source: PLoS One. 2026 Apr 9;21(4):e0345622. doi: 10.1371/journal.pone.0345622 (PMC13065027; doi:10.1371/journal.pone.0345622)
Supplement: S1 Data — Raw data underlying the results. (XLSX) [file pone.0345622.s001.xlsx]

## Sheet: Sheet1
PatientID	Gender (1=male, 2=female)	Length (m)	Weight (kgs)	BMI	Mechanism (1= accident at home, 2=playground/sport injury, 3= traffic accident/fall of bike or other vehicle, 4=non accidental, 5=other)	Side (L=1, R=2)	Fracture type (Gartland 1,2,3)	Time trauma-definitive treatment (days)	Treatment (1=crossed, 2=lateral)	Numbers of K-wires used	Days of cast immobilisation (days)	Last follow up (months)	Complication (0=no,1=yes)	Type of complication (1=infection, 2=loss of reduction, 3=nerve damage, 4=loss of function, 5=other/pain)	Treatment of complication (1=wait and see, 2=physiotherapie, 3=antibiotics, 4=surgery, 5=second opinion)	Clavien dindo (1=1-2, 2=3-5)
1	1	1.2	28	19.4444	1	2	3	0	1	2	29	12	0
2	1	n.b.	16	n.b.	1	1	2	1	1	2	35	1	0
3	2	1.03	18	16.9667	2	1	2	1	1	2	28	3	0
4	2	1.3	25	14.7929	2	1	3	0	1	2	30	2	0
5	1	1.12	20	15.9439	2	1	2	1	1	2	29	1	0
6	2	n.b.	39	n.b.	2	1	3	1	1	2	43	12	1	3	1	1
7	1	1.06	21	18.6899	2	1	3	0	1	2	39	5	0
8	1	1.21	17.55	11.9869	2	1	3	0	1	2	29	1	0
9	2	1.21	20	13.6603	2	2	3	0	1	2	34	2	0
10	1	1.33	25	14.1331	2	1	2	1	1	2	28	1	0
11	1	1.44	37	17.8434	2	2	2	1	1	2	44	9	0
12	2	1.47	48	22.213	2	1	3	0	1	2	29	2	0
13	1	1.46	31	14.5431	2	2	2	8	1	2	28	11	0
14	1	1.23	22	14.5416	2	2	3	0	1	2	47	3	0
15	1	n.b.	20	n.b.	2	2	3	1	1	2	31	1	0
16	2	1.65	63	23.1405	2	2	2	1	1	4	27	7	1	4	4	2
17	1	n.b.	19	n.b.	2	1	3	0	1	2	29	1	0
18	1	1.16	16	11.8906	1	1	2	0	1	2	41	2.5	0
19	1	1.35	27	14.8148	3	1	3	0	1	2	34	1	0
20	2	n.b.	n.b.	n.b.	2	2	3	0	1	3	30	1.5	0
21	2	n.b.	23	n.b.	2	1	2	0	1	2	29	4	0
22	1	n.b.	35	n.b.	2	1	2	1	1	2	31	2	0
23	1	n.b.	25	n.b.	2	1	2	0	1	2	28	3	0
24	2	n.b.	16	n.b.	2	1	2	0	1	2	30	1.5	0
25	2	n.b.	50	n.b.	2	2	3	1	1	2	27	11	1	4	4	2
26	2	n.b.	30	n.b.	1	2	2	1	1	2	34		0
27	1	1.22	22	14.781	2	1	2	0	1	2	30	2	0
28	1	n.b.	n.b.	n.b.	2	1	3	1	1	2	30	8	0
29	2	1.29	33	19.8305	5	2	3	0	1	2	30	6.5	1	1	3	1
30	2	n.b.	n.b.	n.b.	2	1	3	0	1	2	38	6	0
31	2	n.b.	27	n.b.	2	1	2	0	1	2	30	3	0
32	2	1.28	20	12.207	2	1	2	1	1	2	30	6	0
33	1	1.03	16	15.0815	2	1	2	1	1	2	28	2	0
34	2	1.28	20	12.207	3	1	2	1	1	2	29	2	0
35	2	n.b.	20	n.b.	2	2	3	0	1	2	27	2	0
36	2	n.b.	27	n.b.	2	1	2	1	1	2	48	1.5	0
37	1	n.b.	20	n.b.	2	2	3	0	1	2	39	1.5	0
38	1	n.b.	19	n.b.	1	2	3	1	1	2	28	2.5	0
39	2	n.b.	16	n.b.	2	1	3	1	1	2	35	2	0
40	2	n.b.	32	n.b.	2	1	3	1	1	2	27	4	0
41	1	n.b.	27	n.b.	2	1	3	1	1	2	41	6.5	1	3	3	1
42	1	1.28	29	17.7002	2	1	3	2	1	2	42	3	0
43	1	n.b.	21	n.b.	2	2	2	1	1	2	42	2.5	0
44	1	1.2	21	14.5833	2	2	3	1	1	2	32	1	0
45	2	1.44	28	13.5031	3	1	2	2	1	2	38	3.5	0
46	2	n.b.	n.b.	n.b.	2	2	2	0	1	2	35	1	0
47	1	1.09	19	15.9919	2	2	2	1	1	2	29	2.5	0
48	2	n.b.	19	n.b.	2	1	2	0	1	2	28	1.5	0
49	2	n.b.	20	n.b.	1	2	2	1	1	2	29	3	0
50	2	n.b.	30	n.b.	3	2	3	1	1	2	38	2.5	0
51	1	1.34	27	15.0368	2	2	3	1	1	2	39	3	1	3	1	1
52	1	1.36	35	18.923	2	1	3	1	1	2	47	3	1	2	1	1
53	1	0.88	12.5	16.1415	1	2	3	0	2	1	31	2.5	1	2	4	2
54	1	1.35	25	13.7174	2	1	2	0	1	2	42	2.5	0
55	1	n.b.	22	n.b.	2	2	2	0	1	2	28	1	0
56	2	1.2	21	14.5833	2	2	2	1	1	2	28	1	0
57	2	n.b.	39	n.b.	2	1	2	0	1	2	42	3.5	1	3	1	1
58	2	n.b.	19	n.b.	2	2	2	1	1	2	36	3.5	0
59	2	1.43	34	16.6267	2	2	2	8	1	3	36	5.5	0
60	2	1.51	41	17.9817	2	1	1	1	1	2	34	2	0
61	2	n.b.	32	n.b.	3	2	2	1	2	2	28	2	0
62	2	1.5	33	14.6667	2	2	2	1	2	2	29	1	0
63	2	1.68	60	21.2585	3	1	3	0	1	4	43	8.5	1	2	4	2
64	1	1.25	22.5	14.4	2	1	2	1	1	2	28	2	0
65	1	0.92	12	14.1777	1	2	2	1	1	2	21	2.5	0
66	2	1.23	21	13.8806	2	1	3	1	1	2	35	4	0
67	2	n.b.	28	n.b.	2	2	2	1	1	2	27	1	0
68	1	n.b.	19.5	n.b.	1	2	2	1	1	2	28	2	0
69	1	1.3	22	13.0178	2	1	2	1	1	2	30	1	0
70	2	1.2	23	15.9722	2	1	2	1	1	2	29	1	0
71	2	n.b.	18	n.b.	2	2	3	2	1	2	27	3	0
72	2	n.b.	26	n.b.	2	1	3	0	1	2	41	2.5	1	1	1	1
73	2	n.b.	35	n.b.	2	2	2	4	1	2	27	1	0
74	1	1.61	42	16.2031	2	1	2	0	1	2	27	3.5	0
75	1	n.b.	32	n.b.	2	1	3	0	1	2	26	1	0
76	1	n.b.	27	n.b.	2	2	2	0	1	2	28	2.5	0
77	1	n.b.	21	n.b.	2	2	2	0	1	2	28	3	0
78	2	n.b.	29	n.b.	2	1	2	0	1	2	33
79	1	1	14	14	3	1	3	0	1	2	31	1	0
80	2	1.1	18	14.876	2	1	3	1	1	2	28	1.5	0
81	2	1.19	21	14.8295	2	1	2	1	1	2	29	1	0
82	2	0.92	12.4	14.6503	2	1	2	1	1	2	31	1	0
83	1	n.b.	24	n.b.	3	1	2	0	1	2	27	3	0
84	2	1.5	36	16	n.b.	1	2	0	1	2	28	2	0
85	1	n.b.	n.b.	n.b.	2	2	3	0	1	2	38	2	0
86	1	1.16	20	14.8633	2	1	3	0	1	2	26	60	1	4	1	1
87	1	n.b.	23	n.b.	2	1	3	0	1	2	27	2.5	0
88	2	1.15	19	14.3667	n.b.	1	2	1	1	2	40	1.5	0
89	1	n.b.	18	n.b.	2	1	2	0	1	2	32	1	0
90	1	1.4	32	16.3265	n.b.	1	2	0	1	2	38	2.5	0
91	2	1.19	20	14.1233	1	1	3	0	1	2	29	5.5	1	2	1	1
92	1	1.1	18	14.876	2	1	3	1	1	2	32	3	0
93	1	n.b.	30	n.b.	2	1	3	0	1	2	41	2	0
94	1	1.28	22	13.4277	3	1	3	0	1	2	26	5	1	3	1	1
95	2	1.2	20	13.8889	2	2	3	0	1	2	43	3	0
96	2	1.26	37	23.3056	n.b.	2	3	0	1	2	36	2	0
97	2	n.b.	19	n.b.	2	1	3	0	1	2	44	3	0
98	1	1.32	29	16.6437	2	2	3	1	1	2	44	2.5	0
99	2	n.b.	20	n.b.	3	2	3	1	1	2	31	2.5	0
100	1	n.b.	18	n.b.	n.b.	2	2	0	1	2	30	2	0
101	1	n.b.	24	n.b.	2	2	3	0	1	2	38	2.5	0
102	2	1.71	50	17.0993	3	2	2	1	1	2	40	2	0
103	2	1.37	27	14.3854	2	1	3	0	1	2	47	3	0
104	2	1.08	18	15.4321	1	1	3	0	1	3	50	1.5	0
105	2	1.38	27	14.1777	2	2	3	0	1	2	44	4	0
106	1	1.43	28	13.6926	1	1	3	0	1	2	29	1	0
107	2	0.77	10	16.8663	3	1	2	0	1	2	27	6	0
108	1	1.2	20	13.8889	2	1	2	0	1	2	41	6	0
109	1	1.42	34	16.8617	2	1	3	0	1	2	45	3	0
110	2	1.26	21	13.2275	2	1	3	0	1	3	29	4	0
111	1	1.24	23	14.9584	2	1	2	0	1	2	27	14	0
112	2	n.b.	50	25.51	2	2	3	0	1	2	42	1.5	0
113	1	n.b.	22	n.b.	2	1	3	1	1	2	52	4	0
114	2	1.31	30	17.4815	2	1	3	1	1	2	28	1	0
115	2	1.04	18	16.642	2	1	3	0	1	2	37	1.5	0
116	2	1.15	19	14.3667	n.b.	2	2	0	1	2	27		0
117	1	n.b.	35	n.b.	3	1	2	1	1	2	42	1.5	0
118	1	1.34	31	17.2644	2	2	3	0	1	2	43	3	0
119	1	1.46	30	14.0739	2	1	2	1	1	2	40	1.5	0
120	2	1.23	21	13.8806	n.b.	2	2	0	1	2	37	2	0
121	2	1.5	35	15.5556	n.b.	1	3	0	2	2	44	6	1	2	1	1
122	2	1.1	17	14.0496	3	1	3	0	1	2	31	3.5	1	3	1	1
123	2	0.93	14	16.1868	3	2	3	0	1	2	27	1.5	0
124	1				n.b.	1	2	1	1	2	38	1.5	0
125	1	n.b.	13	n.b.	2	2	3	1	1	2	26	1	0
126	1	n.b.	44	n.b.	3	2	3	0	1	2	nnb		0
127	1	1.31	31	18.0642	2	1	2	0	1	2	32	2.5	0
128	2	1.26	27	17.0068	n.b.	1	3	0	1	2	35	2	0
129	2	1.28	23	14.0381	3	1	3	0	1	2	29	13.5	0
130	1	1.34	21	11.6953	5	1	2	0	1	2	39	4	0
131	1	n.b.	18	n.b.	2	2	3	0	1	2	39	2.5	0
132	2	1.4	40	20.4082	2	1	3	0	1	2	30	2	0
133	1	n.b.	33	n.b.	2	2	3	0	1	2	30	7
134	2	n.b.	34	n.b.	2	1	3	1	1	2	41	1.5	0
135	1	1.59	47	18.591	n.b.	1	2	1	1	3	25	13	1	4	2	1
136	2	n.b.	21	n.b.	n.b.	1	3	0	1	2	27	2.5	0
137	2	1.15	25	18.9036	2	1	3	0	1	2	45	1.5	0
138	2	n.b.	23	n.b.	2	1	3	0	1	2	31	5.5	0
139	2	1.21	17	11.6112	2	2	2	1	1	2	30	1.5	0
140	1	1.16	20	14.8633	2	2	3	0	1	2	29	2	0
141	1	n.b.	32	n.b.	2	1	3	1	1	3	47	5	1	2	1	1
142	1	1.24	23	14.9584	2	1	2	2	1	2	29	2	0
143	1	1.42	38	18.8455	2	1	2	1	1	2	29	1.5	0
144	2	n.b.	25	n.b.	n.b.	1	3	0	1	2	34	3	0
145	2	1.05	22	19.9546	2	1	3	0	1	2	27	1	0
146	2	1.28	26	15.8691	2	1	2	0	1	3	31	2	0
147	1	1.36	35	18.923	2	2	3	1	1	2	48	2	0
148	1	1.2	26	18.0556	n.b.	1	3	0	1	2	32	1	0
149	1	1.28	24	14.6484	2	1	2	0	1	2	29	3.5	1	3	1	1
150	2	1.31	25	14.5679	2	1	3	1	1	2	45	1.5	0
151	2	1.18	18	12.9273	2	2	2	0	1	2	25	2	0
152	2	1.29	23	13.8213	n.b.	1	2	0	1	2	45	2	0
153	1	1.12	20	15.9439	n.b.	1	3	0	1	2	44	1.5	0
154	2	1.4	27	13.7755	2	2	3	0	1	3	29	5	1	2	5	2
155	1	n.b.	27	n.b.	2	2	3	0	1	2	44	1.5	0
156	1	1.4	30	15.3061	2	1	3	0	1	2	30	3	0
157	1	1.4	36	18.3673	n.b.	1	3	0	1	2	38	3	1	2	1	1
158	2	n.b.	n.b.	n.b.	2	1	3	0	1	4	31	1	1	5	2	1
159	1	n.b.	27	n.b.	2	1	2	0	1	2	28	1.5	0
160	2	n.b.	20	n.b.	1	2	3	0	1	2	30	1.5	0
161	2	1.14	19	14.6199	2	1	2	0	1	2	43	3.5	1	3	1	1
162	2	1.34	29	16.1506	2	1	2	2	1	2	42	1.5	0
163	2	n.b.	18	n.b.	2	1	2	0	1	3	36	3	0
164	1	1.3	33	19.5266	2	1	3	0	1	2	28	12	1	2	1	1
165	2	1.22	23	15.4528	2	1	3	0	1	2	41	2	1	3	1	1
166	2	n.b.	30	n.b.	2	2	3	0	1	2	39	4.5	0
167	2	1.26	23	14.4873	2	1	2	1	1	2	40	1.5	0
168	2	n.b.	27	n.b.	2	2	3	0	1	2	29	1	0
169	1	1.24	22	14.308	2	1	2	1	1	3	34	2	0
170	2	n.b.	19	n.b.	2	2	3	0	1	2	45	2	0
171	2	n.b.	15	n.b.	2	1	2	0	1	2	28	2	0
172	1	1.24	30	19.5109	2	1	2	1	1	2	30	2	0
173	1	1.04	19	17.5666	2	1	2	0	1	2	50	1.5	0
174	2	1.35	23	12.62	n.b.	2	3	1	1	2	31	1	0
175	1	1.21	21	14.3433	n.b.	1	2	10	1	2	44	1.5	0
176	2	n.b.	38	19.5	3	2	3	0	1	2	43	2.5	0
177	2	n.b.	17	n.b.	1	1	3	0	1	2	33	2	0
178	2	n.b.	24	16.88	2	2	2	1	1	2	39	2.5	0
